# Supplementary material for: Glycyrrhizic Acid Nanoparticles Subside the Activity of Methicillin-Resistant Staphylococcus aureus by Suppressing PBP2a
Source: Pharmaceuticals (Basel). 2024 May 6;17(5):589. doi: 10.3390/ph17050589 (PMC11123903; doi:10.3390/ph17050589)
Supplement: Supplementary file 1 [file pharmaceuticals-17-00589-s001.zip]

Archive with 1 entries (1 files):
- pharmaceuticals-2940977-supplementary.pdf
